# Supplementary material for: Evaluation of Polygenic Risk Scores for Breast and Ovarian Cancer Risk Prediction in BRCA1 and BRCA2 Mutation Carriers
Source: J Natl Cancer Inst. 2017 Mar 9;109(7):djw302. doi: 10.1093/jnci/djw302 (PMC5408990; doi:10.1093/jnci/djw302)
Supplement: Supplementary Data [file djw302_Supp.zip]

Archive with 3 entries (3 files):
- 15-1761R2 Kuchenbaeker supp mat_111416.docx
- Kuchenbaecker_et_al_complete_Supplement.docx
- supplementarytables_1-6_PRS_SNPs_corrected.xlsx
