# Supplementary material for: Evaluation of Polygenic Risk Scores for Breast and Ovarian Cancer Risk Prediction in BRCA1 and BRCA2 Mutation Carriers
Source: J Natl Cancer Inst. 2017 Mar 9;109(7):djw302. doi: 10.1093/jnci/djw302 (PMC5408990; doi:10.1093/jnci/djw302)
Supplement: Supplementary Data [file djw302_Supp.zip › supplementarytables_1-6_PRS_SNPs_corrected.xlsx]

## Sheet: STable1_population_BC_PRS_SNPs
Locus	rs-number	Position	Nearest gene	Reference allele	Effect allele	Weight overall BC	Weight ER+	Weight ER-	In overall BC PRS	In ER+ PRS	In ER- PRS
1p36.22	rs616488	10566215	PEX14	A	G	-0.0579	-0.0379	-0.1016	yes	yes	yes
1p13.2	rs11552449	114448389	SYT6	G	A	0.0666	0.0798		yes	yes	no
1p11.2	rs11249433	121280613	FCGR1B	A	G	0.0874	0.1121		yes	yes	no
1q21.1	rs12405132	145644984	LOC10028814, NBPF10, RNF115	C	T	-0.0512933	-0.0725707		yes	yes	no
1q21.2	rs12048493	149927034		A	C	0.0676586	0.0861777		yes	yes	no
1q32.1_1	rs6678914	202187176	LGR6	G	A			-0.0806	no	no	yes
1q32.1_2	rs4245739	204518842	MDM4	A	C			0.1449	no	no	yes
1q43	rs72755295	242034263	EXO1	A	G	0.139762	0.14842	0.19062	yes	yes	yes
2p24.1	rs12710696	19320803	OSR1	G	A			0.0955	no	no	yes
2p23.2	rs4577244	29120733		G	A			-0.0964	no	no	yes
2q14.2	rs4849887	121245122		G	A	-0.0957	-0.0934	-0.0891	yes	yes	yes
2q31.1	rs2016394	172972971	DLX2	G	A	-0.0498	-0.0651		yes	yes	no
2q31.1	rs1550623	174212894	CDCA7	A	G	-0.0572	-0.0549	-0.0522	yes	yes	yes
2q33	rs1830298	202181247	CASP8	T	C	0.0582689	0.0487902	0.0563	yes	yes	yes
2q35	rs4442975	217920769		G	T	-0.139262	-0.162519		yes	yes	no
2q35	rs16857609	218296508	DIRC3	G	A	0.0749	0.0746	0.0755	yes	yes	yes
3p26.1	rs6762644	4742276	ITPR1	A	G	0.0633	0.0682		yes	yes	no
3p24.1	rs4973768	27416013	SLC4A7	G	A	0.093	0.1005		yes	yes	no
3p24.1	rs12493607	30682939	TGFBR2	C	G	0.0547	0.0641		yes	yes	no
3p21.3	rs6796502	46866866		G	A	-0.0833816	-0.105361		yes	yes	no
4q24	rs9790517	106084778	TET2	G	A	0.0486	0.0545		yes	yes	no
4q34.1	rs6828523	175846426	EBF1	C	A	-0.1131	-0.1391		yes	yes	no
5p15.33	rs56963355	1251503	TERT	G	T	-0.105361			yes	no	no
5p15.33	rs2242652	1280028	TERT	G	A			0.207014	no	no	yes
5p15.33	rs7734992	1280128	TERT	T	C	0.0487902			yes	no	no
5p15.33	rs3215401	1296255	TERT	A	AG	-0.0618754		-0.127833	yes	no	yes
5p15.33	rs2736107	1297854	TERT	C	T		-0.0512933		no	yes	no
5p15.1	rs13162653	16187528		G	T	-0.0512933	-0.0618754		yes	yes	no
5p13.3	rs2012709	32567732		C	T	0.0487902	0.0487902		yes	yes	no
5p12	rs10941679	44706498	MRPS30	A	G	0.124	0.1473		yes	yes	no
5q11.2	rs889312	56031884	MAP3K1	A	C	0.1157	0.1363		yes	yes	no
5q11.3	rs10472076	58184061	RAB3C	A	G	0.0491	0.039	0.053	yes	yes	yes
5q11.3	rs1353747	58337481	PDE4D	A	C	-0.0811	-0.071	-0.0895	yes	yes	yes
5q14	rs7707921	81538046	ATG10	A	T	-0.0725707	-0.0833816		yes	yes	no
5q33.3	rs1432679	158244083		A	G	0.068	0.0666	0.0797	yes	yes	yes
6p25.3	rs11242675	1318878	FOXQ1	A	G	-0.0554	-0.0539	-0.0623	yes	yes	yes
6p23	rs204247	13722523	RANBP9	A	G	0.0502	0.0623		yes	yes	no
6p22.1	rs9257408	28926220		G	C	0.0487902	0.0487902	0.0487902	yes	yes	yes
6q14	rs17530068	82193109	FAM46A	A	G	0.0538	0.0464	0.0464	yes	yes	yes
6q25.1	rs3757322	151942194	ESR1	A	C	0.073485	0.0582689	0.131028	yes	yes	yes
6q25.1	rs9397437	151952332	ESR1	G	A	0.15	0.113329	0.165514	yes	yes	yes
6q25.1	rs851984	152023191	ESR1	G	A	0.07	0.0676586	0.0425804	yes	yes	yes
6q25.1	rs9918437	152072718	ESR1	C	A			0.122218	no	no	yes
6q25.1	rs2747652	152437016	ESR1	G	A	-0.0684	-0.0506	-0.113	yes	yes	yes
7q32.3	rs4593472	130667121	FLJ43663	C	T	-0.0512933	-0.0618754		yes	yes	no
7q35	rs720475	144074929	ARHGEF5	G	A	-0.0625	-0.071		yes	yes	no
8p12	rs9693444	29509616	DUSP4	C	A	0.068	0.0704	0.0842	yes	yes	yes
8p11.23	rs13365225	36858483		A	G	-0.0512933	-0.0512933	-0.0725707	yes	yes	yes
8q21.11	rs6472903	76230301		A	C	-0.094	-0.0935	-0.0726	yes	yes	yes
8q21.11	rs2943559	76417937	HNF4G	A	G	0.1213	0.1266	0.0766	yes	yes	yes
8q23.3	rs13267382	117209548	LINC00536	G	A	0.0487902	0.0487902	0.0582689	yes	yes	yes
8q24.21	rs13281615	128355618		A	G	0.0929	0.1004		yes	yes	no
8q24.21	rs11780156	129194641	MYC	G	A	0.0722	0.0793	0.0564	yes	yes	yes
9p21.3	rs1011970	22062134	CDKN2B	C	A	0.0529	0.0423	0.1099	yes	yes	yes
9q31.2	rs10759243	110306115	KLF4	C	A	0.0521	0.0748		yes	yes	no
9q31.2	rs865686	110888478	KLF4	A	C	-0.1102	-0.1391		yes	yes	no
10p12.31	rs7072776	22032942	MLLT10	G	A	0.0655	0.085		yes	yes	no
10p12.31	rs11814448	22315843	DNAJC1	A	C	0.229	0.2231	0.1676	yes	yes	yes
10q21.2	rs10995190	64278682	ZNF365	G	A	-0.153	-0.1554	-0.1378	yes	yes	yes
10q22.3	rs704010	80841148	ZMIZ1	G	A	0.0785	0.0926		yes	yes	no
10q25.2	rs7904519	114773927	TCF7L2	A	G	0.059	0.0508	0.0554	yes	yes	yes
10q26.12	rs11199914	123093901	FGFR2	G	A	-0.0504	-0.0657		yes	yes	no
10q26.12	rs35054928	123340431	FGFR2	-	C	0.2379	0.285179		yes	yes	no
10q26.12	rs45631563	123349324	FGFR2	T	A	-0.223144	-0.301105		yes	yes	no
11p15.5	rs3817198	1909006	LSP1	A	G	0.0651	0.0811	0.0559	yes	yes	yes
11q13.1	rs3903072	65583066	SNX32	C	A	-0.0577	-0.0621	-0.031	yes	yes	yes
11q13.3	rs554219	69331642	CCND1	C	G	0.2374	0.2438		yes	yes	no
11q13.3	rs494406	69344241		G	A	0.068	0.0691		yes	yes	no
11q13.3	rs75915166	69379161		C	A		0.166		no	yes	no
11q24.3	rs11820646	129461171	BARX2	G	A	-0.051	-0.055	-0.0422	yes	yes	yes
12p13.1	rs12422552	14413931	ATF7IP	G	C	0.0466	0.0439		yes	yes	no
12p11.22	rs805510	28139846	PTHLH	C	T	-0.076961	-0.0676586	-0.10436	yes	yes	yes
12p11.22	rs7297051	28174817	PTHLH	C	T	-0.0861777	-0.076961	-0.0953102	yes	yes	yes
12q22	rs17356907	96027759	NTN4	A	G	-0.094	-0.1009	-0.063	yes	yes	yes
12q24.22	rs4767280	115363953	TBX3	C	T	-0.040822	-0.040822	-0.0618754	yes	yes	yes
12q24.21	rs1391721	115836132	TBX3	T	C	-0.0833816	-0.0943107		yes	yes	no
13q13.1	rs11571833	32972626	BRCA2	T	A	0.2296	0.2253	0.3612	yes	yes	yes
13q22	rs8002929	73964519		G	A			-0.0671	no	no	yes
14q13.3	rs2236007	37132769	PAX9	G	A	-0.0766	-0.0931		yes	yes	no
14q24.1	rs2588809	68660428		G	A	0.0769	0.0917		yes	yes	no
14q24.1	rs999737	69034682	RAD51L1	G	A	-0.0846	-0.0924	-0.055	yes	yes	yes
14q32.11	rs941764	91841069	CCDC88C	A	G	0.0622	0.0704		yes	yes	no
14q32.12	rs11627032	93104072	RIN3	T	C	-0.0618754	-0.0512933	-0.0833816	yes	yes	yes
16q12.1_1	rs4784227	52599188	TOX3	C	T	0.231112	0.239017	0.157004	yes	yes	yes
16q12.1_2	rs17817449	53813367	FTO	A	C	-0.0702	-0.0679	-0.0967	yes	yes	yes
16q12.1_2	rs11075995	53855291	FTO	A	T			0.1024	no	no	yes
16q23.2	rs13329835	80650805	CDYL2	A	G	0.0775	0.0876		yes	yes	no
17q11.2	chr17:29230520:D	29230520	ATAD5	GGT	G	-0.0725707	-0.0833816	-0.0725707	yes	yes	yes
17q22	rs6504950	53056471	COX11	G	A	-0.065	-0.0733		yes	yes	no
17q25.3	rs745570	77781725		A	G	-0.0512933	-0.0618754	-0.0512933	yes	yes	yes
18q11.2	rs527616	24337424	AQP4, CHST9	C	G	-0.0516	-0.0483		yes	yes	no
18q11.2	rs1436904	24570667		A	C	-0.0464	-0.0643		yes	yes	no
18q12.3	rs6507583	42399590	SETBP1	A	G	-0.0943107	-0.105361		yes	yes	no
19p13.11	c19_pos17262859	17401859	BABAM1	G	A			0.1502	no	no	yes
19p13.11	rs4808801	18571141	ELL	A	G	-0.0741	-0.0736	-0.0851	yes	yes	yes
19q13.31	rs3760982	44286513	KCNN4	G	A	0.0549	0.0602	0.0418	yes	yes	yes
21q21.1	rs2823093	16520832	NRIP1	G	A	-0.0782	-0.0916		yes	yes	no
22q12.2	rs132390	29621477	EMID1	A	G	0.1123	0.118		yes	yes	no
22q13.1	rs6001930	40876234	SGSM3	A	G	0.1163	0.1117	0.1073	yes	yes	yes

## Sheet: STable2_population_OC_PRS_SNPs
Locus	rs-number	Position	Nearest gene	Reference allele	Effect allele	Weight
1p36	rs56318008	22470407	WNT4	C	T	0.114175
1q34.3	rs58722170	38096421	RSPO1	G	C	0.11774
2q31	rs6755777	177043226	HOXD1	G	T	0.13811
3q25	rs62274042	156435952	TIPARP	G	A	0.462743
4q26	rs17329882	119949960	SYNPO2	A	C	0.103163
5p15	rs2242652	1280028	TERT	G	A	0.148529
6p22.1	rs116133110	28480635	GPX6	T	C	-0.0988702
8q21	rs76837345	82668818	CHMP4C	A	G	0.222901
8q24	rs1400482	129541931	CMYC	G	A	-0.256534
9p22	rs3814113	16907967	BNC2	T	C	-0.235491
9q34.2	rs635634	136155000	ABO	C	T	0.11488
10p12	chr10:21878831:D	21878831	MLLT10	TCCCTTC	T	0.0996719
17q11.2	chr17:29181220:I	29181220	ATAD5	A	AT	-0.0999031
17q12	rs3744763	36090885	HNF1B	A	G	0.107002
17q21	rs1879586	43567337	PLEKH1M	C	G	0.158893
17q21	rs7207826	46500673	SKAP1	T	C	0.138744
19p13	rs4808075	17390291	BABAM1	T	C	0.171527

## Sheet: STable3_BRCA1_BC_PRS_SNPs
Locus	rs-number	Position	Nearest gene	Reference allele	Effect allele	Weight
1q32.1	rs4245739	204518842	MDM4	C	C	0.09473
2p23.2	rs4577244	29120733		G	A	-0.08976
5p15.33	rs10069690	1279790	TERT	G	A	0.1907
5p15.33	rs2736108	1297488	TERT	G	A	-0.1141
5q33.3	rs1432679	158244083		A	G	0.04524
6q25.1	rs3757322	151942194	ESR1	A	C	0.1205
6q25.1	rs9397437	151952332	ESR1	G	A	0.1383
6q25.1	rs851984	152023191	ESR1	G	A	0.0387
6q25.1	rs9918437	152072718	ESR1	C	A	0.1423
10q25.2	rs7904519	114773927	TCF7L2	A	G	0.09009
11p15.5	rs3817198	1909006	LSP1	A	G	0.07545
11q24.3	rs11820646	129461171	BARX2	G	A	-0.07493
12q22	rs17356907	96027759	NTN4	A	G	-0.0485
13q22	rs8002929	73964519		G	A	-0.1189
16q12.1	rs17817449	53813367	FTO	A	C	-0.0588
19p13.11	c19_pos17262859	17401859	BABAM1	G	A	0.188
21q21.1	rs2823093	16520832	NRIP1	G	A	-0.04965
22q13.1	rs6001930	40876234	SGSM3	A	G	0.06964
2q33	rs1830298	202181247	CASP8	T	C	0.0727735
12p11.22	rs7297051	28174817	PTHLH	C	T	-0.09043
12p11.22	rs805510	28139846	PTHLH	C	T	-0.1149
16q12.1	rs4784227	52599188	TOX3	C	T	0.0653279
1q21.2	rs12048493	149927034		A	C	0.0588702
17q25.3	rs745570	77781725		A	G	-0.0426906

## Sheet: STable4_BRCA2_BC_PRS_SNPs
Locus	rs-number	Position	Nearest gene	Reference allele	Effect allele	Weight
1q43	rs72755295	242034263	EXO1	A	G	0.192331
3p24.1	rs4973768	27416013	SLC4A7	G	A	0.08159
5p12	rs10941679	44706498	MRPS30	A	G	0.07265
5p15.33	rs2242652	1280028	TERT	G	A	0.114545
5p15.33	rs2736107	1297854	TERT	C	T	-0.0783218
6p23	rs204247	13722523	RANBP9	A	G	0.08558
6p24.3	rs9348512	10456706	TFAP2A	C	A	-0.1675
6q14	rs17530068	82193109	FAM46A	A	G	0.09397
6q25.1	rs9397437	151952332	ESR1	G	A	0.0869
10q26.12	rs35054928	123340431	FGFR2	G	GC	0.2371
10q26.12	rs45631563	123349324	FGFR2	A	T	-0.1041
11p15.5	rs3817198	1909006	LSP1	A	G	0.1056
11q13.3	rs554219	69331642	CCND1	C	G	0.0758
11q24.3	rs11820646	129461171	BARX2	G	A	-0.08774
12p11.22	rs7297051	28174817	PTHLH	C	T	-0.06485
12q24.21	rs1391721	115836132	TBX3	T	C	-0.09801
12q24.22	rs4767280	115363953	TBX4	C	T	-0.07591
16q12.1	rs17817449	53813367	FTO	A	C	-0.06367
16q12.1	rs4784227	52599188	TOX3	C	T	0.217213
17q11.2	chr17:29230520:D	29230520	ATAD5	GGT	G	-0.102622

## Sheet: STable5_BRCA1_OC_PRS_SNPs
Locus	rs-number	Position	Nearest gene	Reference allele	Effect allele	Weight
1p36	rs56318008	22470407	WNT4	C	T	0.138625
1q34.3	rs58722170	38096421	RSPO1	G	C	0.127912
3q25	rs62274042	156435952	TIPARP	G	A	0.419503
4q26	rs17329882	119949960	SYNPO2	A	C	0.0776985
4q32.3	rs4691139	165908721	TRIM61	A	G	0.1721
6p22.1	rs116133110	28480635	GPX6	T	C	-0.0794574
8q24	rs1400482	129541931	CMYC	G	A	-0.115576
9p22	rs3814113	16907967	BNC2	T	C	-0.24383
9q34.2	rs635634	136155000	ABO	C	T	0.108465
10p12	chr10:21878831:D	21878831	MLLT10	TCCCTTC	T	0.077207
17q21	rs1879586	43567337	PLEKH1M	C	G	0.207173
17q21	rs7207826	46500673	SKAP1	T	C	0.126159
19p13	c19_pos17262404	17401404	BABAM1	C	G	0.1018

## Sheet: STable6_BRCA2_OC_PRS_SNPs
Locus	rs#	Position	Nearest gene	Reference allele	Effect allele	Weight
1q34.3	rs58722170	38096421	RSPO1	G	C	0.303673
2q31	rs6755777	177043226	HOXD1	G	T	0.227399
3q25	rs62274042	156435952	TIPARP	G	A	0.816551
9p22	rs3814113	16907967	BNC2	T	C	-0.284847
10p12	chr10:21878831:D	21878831	MLLT10	TCCCTTC	T	0.185814
17q12	rs3744763	36090885	HNF1B	A	G	0.11928
17q21	rs1879586	43567337	PLEKH1M	C	G	0.274068
19p13	c19_pos17262404	17401404	BABAM1	C	G	0.2087
